# Supplementary material for: Digital Cytology in Veterinary Education: A Comprehensive Survey of Its Application and Perception among Undergraduate and Postgraduate Students
Source: Animals (Basel). 2024 May 24;14(11):1561. doi: 10.3390/ani14111561 (PMC11170988; doi:10.3390/ani14111561)
Supplement: Supplementary file 1 [file animals-14-01561-s001.zip]

Archive with 1 entries (1 files):
- animals-3002136-supplementary.pdf
